# Supplementary material for: First description of the male of Hiranetis atra Stål and new country records, with taxonomic notes on other species of Hiranetis Spinola (Hemiptera, Heteroptera, Reduviidae, Harpactorinae)
Source: Zookeys. 2016 Jul 14;(605):91–111. doi: 10.3897/zookeys.605.8797 (PMC4978073; doi:10.3897/zookeys.605.8797)
Supplement: XML Treatment for Hiranetis [file zookeys.605.8797-treatment1.xml]

<!DOCTYPE tp:taxon-treatment
  PUBLIC "-//TaxonX//DTD Taxonomic Treatment Publishing DTD v0 20100105//EN" "tax-treatment-NSO.dtd">
<tp:taxon-treatment xmlns:tp="http://www.plazi.org/taxpub"><tp:treatment-meta><kwd-group><label>Taxon classification</label><kwd><named-content content-type="kingdom">Animalia</named-content></kwd><kwd><named-content content-type="order">Hemiptera</named-content></kwd><kwd><named-content content-type="family">Reduviidae</named-content></kwd></kwd-group><mixed-citation publication-type="journal"><person-group><name><surname>Gil-Santana</surname><given-names>Hélcio R.</given-names></name></person-group><article-title>First description of the male of <italic><tp:taxon-name><tp:taxon-name-part taxon-name-part-type="genus">Hiranetis</tp:taxon-name-part> <tp:taxon-name-part taxon-name-part-type="species">atra</tp:taxon-name-part></tp:taxon-name></italic> Stål and new country records, with taxonomic notes on other species of <italic><tp:taxon-name><tp:taxon-name-part taxon-name-part-type="genus">Hiranetis</tp:taxon-name-part></tp:taxon-name></italic> Spinola (<tp:taxon-name><tp:taxon-name-part taxon-name-part-type="order">Hemiptera</tp:taxon-name-part></tp:taxon-name>, <tp:taxon-name><tp:taxon-name-part taxon-name-part-type="suborder">Heteroptera</tp:taxon-name-part></tp:taxon-name>, <tp:taxon-name><tp:taxon-name-part taxon-name-part-type="family">Reduviidae</tp:taxon-name-part></tp:taxon-name>, <tp:taxon-name><tp:taxon-name-part taxon-name-part-type="subfamily">Harpactorinae</tp:taxon-name-part></tp:taxon-name>)</article-title><source>Zookeys</source><day>14</day><month>7</month><year>2016</year><volume>2016</volume><issue>605</issue><fpage>91</fpage><lpage>111</lpage><pub-id pub-id-type="doi">10.3897/zookeys.605.8797</pub-id></mixed-citation></tp:treatment-meta><tp:nomenclature><tp:taxon-name>
            <tp:taxon-name-part taxon-name-part-type="genus">Hiranetis</tp:taxon-name-part>
          </tp:taxon-name><tp:taxon-authority>Spinola, 1840</tp:taxon-authority><tp:nomenclature-citation-list><tp:nomenclature-citation><tp:taxon-name>
                <tp:taxon-name-part taxon-name-part-type="genus">Hiranetis</tp:taxon-name-part>
              </tp:taxon-name><comment>Spinola, 1840: 112–113 [description]; <xref ref-type="bibr" rid="B37">Stål 1859</xref>: 367 [key], 371 [citation, species included]; <xref ref-type="bibr" rid="B38">Stål 1866</xref>: 294 [key]; <xref ref-type="bibr" rid="B39">Stål 1872</xref>: 69 [diagnosis, key], 82–83 [catalog]; <xref ref-type="bibr" rid="B41">Walker 1873a</xref>: 64 [key] ; <xref ref-type="bibr" rid="B42">Walker 1873b</xref>: 129 [catalog]; <xref ref-type="bibr" rid="B28">Lethierry and Severin 1896</xref>: 178 [catalog]; <xref ref-type="bibr" rid="B5">Champion 1898</xref>: 280 [comments]; <xref ref-type="bibr" rid="B43">Wygodzinsky 1949</xref>: 40 [catalog]; <xref ref-type="bibr" rid="B8">Elkins 1969</xref>: 459 [citation]; <xref ref-type="bibr" rid="B34">Putshkov and Putshkov 1985</xref>: 46 [catalog]; <xref ref-type="bibr" rid="B29">Maldonado 1990</xref>: 218 [catalog]; <xref ref-type="bibr" rid="B30">Maldonado and Lozada 1992</xref>: 165 [key]; <xref ref-type="bibr" rid="B15">Froeschner 1999</xref>: 206 [catalog]; <xref ref-type="bibr" rid="B10">Forero 2011</xref>: 15 [checklist]; <xref ref-type="bibr" rid="B17">Gil-Santana et al. 2013</xref>: 348, 358 [citations], 359 [separation from <tp:taxon-name><tp:taxon-name-part taxon-name-part-type="genus">Graptocleptes</tp:taxon-name-part></tp:taxon-name>]; <xref ref-type="bibr" rid="B16">Gil-Santana 2015</xref>: 29, 30 [citations], 35, 36 [separation from <tp:taxon-name><tp:taxon-name-part taxon-name-part-type="genus">Graptocleptes</tp:taxon-name-part></tp:taxon-name> and <tp:taxon-name><tp:taxon-name-part taxon-name-part-type="genus">Parahiranetis</tp:taxon-name-part></tp:taxon-name>], 37 [key].</comment></tp:nomenclature-citation></tp:nomenclature-citation-list></tp:nomenclature><tp:treatment-sec sec-type="type species" id="SECID0EMLAE"><title>Type species.</title><p>
            <italic><tp:taxon-name><tp:taxon-name-part taxon-name-part-type="genus">Hiranetis</tp:taxon-name-part> <tp:taxon-name-part taxon-name-part-type="species">membranacea</tp:taxon-name-part></tp:taxon-name></italic> Spinola, 1840: 113–114, by monotypy.</p></tp:treatment-sec><tp:treatment-sec sec-type="diagnosis" id="SECID0E3LAE"><title>Diagnosis.</title><p>General appearance: wasp-mimetic. Head gibbous, large, as long as wide across eyes, densely covered with long setae on ventral and postocular portions; postantennal tubercles very short to almost imperceptible, acute or rounded; legs elongated, slender; fore femur slightly longer than head and pronotum together, thicker basally. Hemelytra long, surpassing the abdomen by about half of the length of the membrane.</p></tp:treatment-sec><ref-list><ref id="B37"><mixed-citation xmlns:xlink="http://www.w3.org/1999/xlink" xlink:type="simple">
          <person-group><name name-style="western"><surname>Stål</surname><given-names>C</given-names></name></person-group> (<year>1859</year>) <article-title>Till kännedomen om <tp:taxon-name><tp:taxon-name-part taxon-name-part-type="tribe">Reduvini</tp:taxon-name-part></tp:taxon-name>.</article-title> <source>Öfversigt af Kongliga Vetenskaps-Akademiens Förhandlingar</source> <volume>16</volume>: <fpage>363</fpage>–<lpage>386</lpage>.</mixed-citation></ref><ref id="B38"><mixed-citation xmlns:xlink="http://www.w3.org/1999/xlink" xlink:type="simple">
          <person-group><name name-style="western"><surname>Stål</surname><given-names>C</given-names></name></person-group> (<year>1866</year>) <article-title>Bidrag till Reduviidernas kännedom.</article-title> <source>Öfversigt af Kongliga Vetenskaps-Akademiens Förhandlingar</source> <volume>23</volume>: <fpage>235</fpage>–<lpage>302</lpage>.</mixed-citation></ref><ref id="B39"><mixed-citation xmlns:xlink="http://www.w3.org/1999/xlink" xlink:type="simple">
          <person-group><name name-style="western"><surname>Stål</surname><given-names>C</given-names></name></person-group> (<year>1872</year>) <article-title>Enumeratio Reduviinorum Americae. In: Enumeratio Hemipterorum.</article-title> <source>Kongliga Svenska Vetenskaps-Akademiens Handlingar</source> <volume>10</volume>: <fpage>66</fpage>–<lpage>128</lpage>.</mixed-citation></ref><ref id="B41"><mixed-citation xmlns:xlink="http://www.w3.org/1999/xlink" xlink:type="simple">
          <person-group><name name-style="western"><surname>Walker</surname><given-names>F</given-names></name></person-group> (<year>1873a</year>) <source>Catalogue of the specimens of <tp:taxon-name><tp:taxon-name-part taxon-name-part-type="order">Hemiptera</tp:taxon-name-part></tp:taxon-name><tp:taxon-name><tp:taxon-name-part taxon-name-part-type="suborder">Heteroptera</tp:taxon-name-part></tp:taxon-name> in the Collection of the British Museum (Part VII).</source> <publisher-name>Printed for the Trustees of the British Museum</publisher-name>, <publisher-loc>London</publisher-loc>, <size units="page">213 pp</size>.</mixed-citation></ref><ref id="B42"><mixed-citation xmlns:xlink="http://www.w3.org/1999/xlink" xlink:type="simple">
          <person-group><name name-style="western"><surname>Walker</surname><given-names>F</given-names></name></person-group> (<year>1873b</year>) <source>Catalogue of the specimens of <tp:taxon-name><tp:taxon-name-part taxon-name-part-type="order">Hemiptera</tp:taxon-name-part></tp:taxon-name><tp:taxon-name><tp:taxon-name-part taxon-name-part-type="suborder">Heteroptera</tp:taxon-name-part></tp:taxon-name> in the Collection of the British Museum (Part VIII).</source> <publisher-name>Printed for the Trustees of the British Museum</publisher-name>, <publisher-loc>London</publisher-loc>, <size units="page">220 pp</size>.</mixed-citation></ref><ref id="B28"><mixed-citation xmlns:xlink="http://www.w3.org/1999/xlink" xlink:type="simple">
          <person-group><name name-style="western"><surname>Lethierry</surname><given-names>L</given-names></name><name name-style="western"><surname>Severin</surname><given-names>G</given-names></name></person-group> (<year>1896</year>) <source>Catalogue général des Hémiptères. Tome III. Hétéroptères. R.</source> <publisher-name>Friedländer &amp; Fils</publisher-name>, <publisher-loc>Libraires-Éditeurs, Berlin</publisher-loc>, <size units="page">275 pp</size>.</mixed-citation></ref><ref id="B5"><mixed-citation xmlns:xlink="http://www.w3.org/1999/xlink" xlink:type="simple">
          <person-group><name name-style="western"><surname>Champion</surname><given-names>GC</given-names></name></person-group> (<year>1898</year>) <source><tp:taxon-name><tp:taxon-name-part taxon-name-part-type="class">Insecta</tp:taxon-name-part></tp:taxon-name><tp:taxon-name><tp:taxon-name-part taxon-name-part-type="order">Rhynchota</tp:taxon-name-part></tp:taxon-name>. <tp:taxon-name><tp:taxon-name-part taxon-name-part-type="order">Hemiptera</tp:taxon-name-part></tp:taxon-name>-<tp:taxon-name><tp:taxon-name-part taxon-name-part-type="suborder">Heteroptera</tp:taxon-name-part></tp:taxon-name></source>, <volume>Vol II</volume>. In: <person-group><name name-style="western"><surname>Godman</surname><given-names>FD</given-names></name><name name-style="western"><surname>Salvin</surname><given-names>O</given-names></name></person-group> (<role>Eds</role>) <source>Biologia Centrali Americana</source>. <publisher-name>Taylor and Francis</publisher-name>, <publisher-loc>London</publisher-loc>, <size units="page">416 pp</size>.</mixed-citation></ref><ref id="B43"><mixed-citation xmlns:xlink="http://www.w3.org/1999/xlink" xlink:type="simple">
          <person-group><name name-style="western"><surname>Wygodzinsky</surname><given-names>P</given-names></name></person-group> (<year>1949</year>) <article-title>Elenco sistematico de los reduviiformes americanos.</article-title> <source>Instituto de Medicina Regional de la Universidad Nacional de Tucumán, Monografia</source> <volume>1</volume>: <fpage>1</fpage>–<lpage>102</lpage>.</mixed-citation></ref><ref id="B8"><mixed-citation xmlns:xlink="http://www.w3.org/1999/xlink" xlink:type="simple">
          <person-group><name name-style="western"><surname>Elkins</surname><given-names>JC</given-names></name></person-group> (<year>1969</year>) <article-title>A new genus of hemipteran wasp mimics (<tp:taxon-name><tp:taxon-name-part taxon-name-part-type="family">Reduviidae</tp:taxon-name-part></tp:taxon-name>, <tp:taxon-name><tp:taxon-name-part taxon-name-part-type="subfamily">Harpactorinae</tp:taxon-name-part></tp:taxon-name>).</article-title> <source>Journal of the Kansas Entomological Society</source> <volume>42</volume>: <fpage>456</fpage>–<lpage>461</lpage>.</mixed-citation></ref><ref id="B34"><mixed-citation xmlns:xlink="http://www.w3.org/1999/xlink" xlink:type="simple">
          <person-group><name name-style="western"><surname>Putshkov</surname><given-names>VG</given-names></name><name name-style="western"><surname>Putshkov</surname><given-names>PV</given-names></name></person-group> (<year>1985</year>) <source>A catalogue of the Assassin-bugs genera of the World (<tp:taxon-name><tp:taxon-name-part taxon-name-part-type="suborder">Heteroptera</tp:taxon-name-part></tp:taxon-name>, <tp:taxon-name><tp:taxon-name-part taxon-name-part-type="family">Reduviidae</tp:taxon-name-part></tp:taxon-name>).</source> <publisher-name>Published by the authors</publisher-name>, <publisher-loc>Kiev</publisher-loc>, <size units="page">137 pp</size>.</mixed-citation></ref><ref id="B29"><mixed-citation xmlns:xlink="http://www.w3.org/1999/xlink" xlink:type="simple">
          <person-group><name name-style="western"><surname>Maldonado</surname><given-names>CJ</given-names></name></person-group> (<year>1990</year>) <source>Systematic catalogue of the <tp:taxon-name><tp:taxon-name-part taxon-name-part-type="family">Reduviidae</tp:taxon-name-part></tp:taxon-name> of the World. Caribbean Journal of Science, Special publication No.</source> <publisher-name>1</publisher-name>, <publisher-loc>University of Puerto Rico, Mayagüez</publisher-loc>, <size units="page">694 pp</size>.</mixed-citation></ref><ref id="B30"><mixed-citation xmlns:xlink="http://www.w3.org/1999/xlink" xlink:type="simple">
          <person-group><name name-style="western"><surname>Maldonado</surname><given-names>CJ</given-names></name><name name-style="western"><surname>Lozada</surname><given-names>RPW</given-names></name></person-group> (<year>1992</year>) <article-title>Key to the group of Neotropical Wasp-mimetic Harpactorine genera and the description of a new species (<tp:taxon-name><tp:taxon-name-part taxon-name-part-type="order">Hemiptera</tp:taxon-name-part></tp:taxon-name>: <tp:taxon-name><tp:taxon-name-part taxon-name-part-type="family">Reduviidae</tp:taxon-name-part></tp:taxon-name>).</article-title> <source>Proceedings of the Entomological Society of Washington</source> <volume>94</volume>: <fpage>162</fpage>–<lpage>165</lpage>.</mixed-citation></ref><ref id="B15"><mixed-citation xmlns:xlink="http://www.w3.org/1999/xlink" xlink:type="simple">
          <person-group><name name-style="western"><surname>Froeschner</surname><given-names>RC</given-names></name></person-group> (<year>1999</year>) <article-title>True bugs (<tp:taxon-name><tp:taxon-name-part taxon-name-part-type="suborder">Heteroptera</tp:taxon-name-part></tp:taxon-name>) of Panama: a synoptic catalog as a contribution to the study of Panamanian biodiversity.</article-title> <source>Memoirs of the American Entomological Institute</source> <volume>61</volume>: <fpage>1</fpage>–<lpage>393</lpage>.</mixed-citation></ref><ref id="B10"><mixed-citation xmlns:xlink="http://www.w3.org/1999/xlink" xlink:type="simple">
          <person-group><name name-style="western"><surname>Forero</surname><given-names>D</given-names></name></person-group> (<year>2011</year>) <article-title>Classification of <tp:taxon-name><tp:taxon-name-part taxon-name-part-type="subfamily">Harpactorinae</tp:taxon-name-part></tp:taxon-name>, assassin bugs <tp:taxon-name><tp:taxon-name-part taxon-name-part-type="order">Hemiptera</tp:taxon-name-part></tp:taxon-name>: <tp:taxon-name><tp:taxon-name-part taxon-name-part-type="suborder">Heteroptera</tp:taxon-name-part></tp:taxon-name>: <tp:taxon-name><tp:taxon-name-part taxon-name-part-type="family">Reduviidae</tp:taxon-name-part></tp:taxon-name>.</article-title> <source>Boletín del Museo Entomológico Francisco Luís Gallego</source> <volume>1</volume>: <fpage>9</fpage>–<lpage>24</lpage>.</mixed-citation></ref><ref id="B17"><mixed-citation xmlns:xlink="http://www.w3.org/1999/xlink" xlink:type="simple">
          <person-group><name name-style="western"><surname>Gil-Santana</surname><given-names>HR</given-names></name><name name-style="western"><surname>Davranoglou</surname><given-names>L-R</given-names></name><name name-style="western"><surname>Neves</surname><given-names>JA</given-names></name></person-group> (<year>2013</year>) <article-title>A new synonym of <italic><tp:taxon-name><tp:taxon-name-part taxon-name-part-type="genus">Graptocleptes</tp:taxon-name-part> <tp:taxon-name-part taxon-name-part-type="species">bicolor</tp:taxon-name-part></tp:taxon-name></italic> (Burmeister), with taxonomical notes (<tp:taxon-name><tp:taxon-name-part taxon-name-part-type="order">Hemiptera</tp:taxon-name-part></tp:taxon-name>: <tp:taxon-name><tp:taxon-name-part taxon-name-part-type="suborder">Heteroptera</tp:taxon-name-part></tp:taxon-name>: <tp:taxon-name><tp:taxon-name-part taxon-name-part-type="family">Reduviidae</tp:taxon-name-part></tp:taxon-name>: <tp:taxon-name><tp:taxon-name-part taxon-name-part-type="tribe">Harpactorini</tp:taxon-name-part></tp:taxon-name>).</article-title> <source>Zootaxa</source> <volume>3700</volume>: <fpage>348</fpage>–<lpage>360</lpage>. doi: <ext-link xlink:type="simple" ext-link-type="doi" xlink:href="10.11646/zootaxa.3700.3.2">10.11646/zootaxa.3700.3.2</ext-link></mixed-citation></ref><ref id="B16"><mixed-citation xmlns:xlink="http://www.w3.org/1999/xlink" xlink:type="simple">
          <person-group><name name-style="western"><surname>Gil-Santana</surname><given-names>HR</given-names></name></person-group> (<year>2015</year>) <article-title><italic><tp:taxon-name><tp:taxon-name-part taxon-name-part-type="genus">Parahiranetis</tp:taxon-name-part> <tp:taxon-name-part taxon-name-part-type="species">salgadoi</tp:taxon-name-part></tp:taxon-name></italic>, a new genus and species of <tp:taxon-name><tp:taxon-name-part taxon-name-part-type="tribe">Harpactorini</tp:taxon-name-part></tp:taxon-name> (<tp:taxon-name><tp:taxon-name-part taxon-name-part-type="order">Hemiptera</tp:taxon-name-part></tp:taxon-name>: <tp:taxon-name><tp:taxon-name-part taxon-name-part-type="suborder">Heteroptera</tp:taxon-name-part></tp:taxon-name>: <tp:taxon-name><tp:taxon-name-part taxon-name-part-type="family">Reduviidae</tp:taxon-name-part></tp:taxon-name>), with a key to Neotropical wasp-mimicking harpactorine genera.</article-title> <source>Acta Entomologica Musei Nationalis Pragae</source> <volume>55</volume>: <fpage>29</fpage>–<lpage>38</lpage>.</mixed-citation></ref></ref-list></tp:taxon-treatment>
