# Supplementary material for: First description of the male of Hiranetis atra Stål and new country records, with taxonomic notes on other species of Hiranetis Spinola (Hemiptera, Heteroptera, Reduviidae, Harpactorinae)
Source: Zookeys. 2016 Jul 14;(605):91–111. doi: 10.3897/zookeys.605.8797 (PMC4978073; doi:10.3897/zookeys.605.8797)
Supplement: XML Treatment for Hiranetis braconiformis [file zookeys.605.8797-treatment3.xml]

<!DOCTYPE tp:taxon-treatment
  PUBLIC "-//TaxonX//DTD Taxonomic Treatment Publishing DTD v0 20100105//EN" "tax-treatment-NSO.dtd">
<tp:taxon-treatment xmlns:tp="http://www.plazi.org/taxpub"><tp:treatment-meta><kwd-group><label>Taxon classification</label><kwd><named-content content-type="kingdom">Animalia</named-content></kwd><kwd><named-content content-type="order">Hemiptera</named-content></kwd><kwd><named-content content-type="family">Reduviidae</named-content></kwd></kwd-group><mixed-citation publication-type="journal"><person-group><name><surname>Gil-Santana</surname><given-names>Hélcio R.</given-names></name></person-group><article-title>First description of the male of <italic><tp:taxon-name><tp:taxon-name-part taxon-name-part-type="genus">Hiranetis</tp:taxon-name-part> <tp:taxon-name-part taxon-name-part-type="species">atra</tp:taxon-name-part></tp:taxon-name></italic> Stål and new country records, with taxonomic notes on other species of <italic><tp:taxon-name><tp:taxon-name-part taxon-name-part-type="genus">Hiranetis</tp:taxon-name-part></tp:taxon-name></italic> Spinola (<tp:taxon-name><tp:taxon-name-part taxon-name-part-type="order">Hemiptera</tp:taxon-name-part></tp:taxon-name>, <tp:taxon-name><tp:taxon-name-part taxon-name-part-type="suborder">Heteroptera</tp:taxon-name-part></tp:taxon-name>, <tp:taxon-name><tp:taxon-name-part taxon-name-part-type="family">Reduviidae</tp:taxon-name-part></tp:taxon-name>, <tp:taxon-name><tp:taxon-name-part taxon-name-part-type="subfamily">Harpactorinae</tp:taxon-name-part></tp:taxon-name>)</article-title><source>Zookeys</source><day>14</day><month>7</month><year>2016</year><volume>2016</volume><issue>605</issue><fpage>91</fpage><lpage>111</lpage><pub-id pub-id-type="doi">10.3897/zookeys.605.8797</pub-id></mixed-citation></tp:treatment-meta><tp:nomenclature><tp:taxon-name>
            <tp:taxon-name-part taxon-name-part-type="genus">Hiranetis</tp:taxon-name-part>
            <tp:taxon-name-part taxon-name-part-type="species">braconiformis</tp:taxon-name-part>
          </tp:taxon-name><tp:taxon-authority>(Burmeister, 1835)</tp:taxon-authority><tp:nomenclature-citation-list><tp:nomenclature-citation><tp:taxon-name>
                <tp:taxon-name-part taxon-name-part-type="genus">Myocoris</tp:taxon-name-part> <tp:taxon-name-part taxon-name-part-type="species">braconiformis</tp:taxon-name-part></tp:taxon-name><comment>Burmeister, 1835: 226 [description]; <xref ref-type="bibr" rid="B2">Burmeister 1838</xref>: 107 [redescription]; <xref ref-type="bibr" rid="B38">Stål 1866</xref>: 295 [citation]; <xref ref-type="bibr" rid="B42">Walker 1873b</xref>: 129 [catalog]; <xref ref-type="bibr" rid="B43">Wygodzinsky 1949</xref>: 40 [catalog].</comment></tp:nomenclature-citation><tp:nomenclature-citation><tp:taxon-name>
                <tp:taxon-name-part taxon-name-part-type="genus">Hiranetis</tp:taxon-name-part> <tp:taxon-name-part taxon-name-part-type="species">braconiformis</tp:taxon-name-part></tp:taxon-name><comment>; <xref ref-type="bibr" rid="B37">Stål 1859</xref>: 371 [citation]; <xref ref-type="bibr" rid="B39">Stål 1872</xref>: 82 [redescription]; <xref ref-type="bibr" rid="B28">Lethierry and Severin 1896</xref>: 178 [catalog]; <xref ref-type="bibr" rid="B5">Champion 1898</xref>: 281 [included comments on color and morphological features], Tab. XVII [Figures <xref ref-type="fig" rid="F2">8</xref>, <xref ref-type="fig" rid="F2">8a</xref>, <xref ref-type="fig" rid="F2">9</xref>]; <xref ref-type="bibr" rid="B29">Maldonado 1990</xref>: 218 [catalog]; <xref ref-type="bibr" rid="B30">Maldonado and Lozada 1992</xref>: 165 [citation]; <xref ref-type="bibr" rid="B15">Froeschner 1999</xref>: 206 [catalog]; <xref ref-type="bibr" rid="B17">Gil-Santana et al. 2013</xref>: 348 [citation].</comment></tp:nomenclature-citation><tp:nomenclature-citation><tp:taxon-name>
                <tp:taxon-name-part taxon-name-part-type="genus">Myocoris</tp:taxon-name-part> <tp:taxon-name-part taxon-name-part-type="species">pompilodes</tp:taxon-name-part></tp:taxon-name><comment>Burmeister, 1838: 106 [description]; <xref ref-type="bibr" rid="B5">Champion 1898</xref>: 281 [as a junior synonym of <tp:taxon-name><tp:taxon-name-part taxon-name-part-type="genus">Hiranetis</tp:taxon-name-part> <tp:taxon-name-part taxon-name-part-type="species">braconiformis</tp:taxon-name-part></tp:taxon-name>].</comment></tp:nomenclature-citation><tp:nomenclature-citation><tp:taxon-name>
                <tp:taxon-name-part taxon-name-part-type="genus">Hiranetis</tp:taxon-name-part> <tp:taxon-name-part taxon-name-part-type="species">pompilodes</tp:taxon-name-part></tp:taxon-name><comment>; <xref ref-type="bibr" rid="B37">Stål 1859</xref>: 371 [citation]; <xref ref-type="bibr" rid="B39">Stål 1872</xref>: 82 [diagnosis]; <xref ref-type="bibr" rid="B5">Champion 1898</xref>: 281 [as a junior synonym of <tp:taxon-name><tp:taxon-name-part taxon-name-part-type="genus">Hiranetis</tp:taxon-name-part> <tp:taxon-name-part taxon-name-part-type="species">braconiformis</tp:taxon-name-part></tp:taxon-name>]; <xref ref-type="bibr" rid="B43">Wygodzinsky 1949</xref>: 40 [catalog, as a valid species].</comment></tp:nomenclature-citation><tp:nomenclature-citation><tp:taxon-name>
                <tp:taxon-name-part taxon-name-part-type="genus">Myocoris</tp:taxon-name-part> <tp:taxon-name-part taxon-name-part-type="species">pompiloides</tp:taxon-name-part></tp:taxon-name><comment>[<italic>sic</italic>]: <xref ref-type="bibr" rid="B42">Walker 1873b</xref>: 129 [catalog]; <xref ref-type="bibr" rid="B29">Maldonado 1990</xref>: 218 [catalog, as a junior synonym of <tp:taxon-name><tp:taxon-name-part taxon-name-part-type="genus">Hiranetis</tp:taxon-name-part> <tp:taxon-name-part taxon-name-part-type="species">braconiformis</tp:taxon-name-part></tp:taxon-name>].</comment></tp:nomenclature-citation><tp:nomenclature-citation><tp:taxon-name>
                <tp:taxon-name-part taxon-name-part-type="genus">Hiranetis</tp:taxon-name-part> <tp:taxon-name-part taxon-name-part-type="species">pompiloides</tp:taxon-name-part></tp:taxon-name><comment>[<italic>sic</italic>]: <xref ref-type="bibr" rid="B28">Lethierry and Severin 1896</xref>: 178 [catalog]; <xref ref-type="bibr" rid="B29">Maldonado 1990</xref>: 218 [catalog, as a junior synonym of <tp:taxon-name><tp:taxon-name-part taxon-name-part-type="genus">Hiranetis</tp:taxon-name-part> <tp:taxon-name-part taxon-name-part-type="species">braconiformis</tp:taxon-name-part></tp:taxon-name>].</comment></tp:nomenclature-citation></tp:nomenclature-citation-list></tp:nomenclature><tp:treatment-sec sec-type="material" id="SECID0ETTAG"><title>Material examined.</title><p>
            <italic><tp:taxon-name><tp:taxon-name-part taxon-name-part-type="genus">Myocoris</tp:taxon-name-part> <tp:taxon-name-part taxon-name-part-type="species">braconiformis</tp:taxon-name-part></tp:taxon-name></italic>, female, “typus”, labels: 2777 / <italic><tp:taxon-name><tp:taxon-name-part taxon-name-part-type="genus">Braconiformis</tp:taxon-name-part></tp:taxon-name></italic>, N., Stoll. Cim. t. 21.f.147 [green label] / Pará, Sieber [green label] / Typus [red label]; <italic><tp:taxon-name><tp:taxon-name-part taxon-name-part-type="genus">Myocoris</tp:taxon-name-part> <tp:taxon-name-part taxon-name-part-type="species">pompilodes</tp:taxon-name-part></tp:taxon-name></italic>, female, “typus”, labels: 2771 / <italic><tp:taxon-name><tp:taxon-name-part taxon-name-part-type="genus">Pompilodes</tp:taxon-name-part></tp:taxon-name></italic>, N. [green label] / Cameta, Sieber [green label] / Typus [red label]; <italic><tp:taxon-name><tp:taxon-name-part taxon-name-part-type="genus">Myocoris</tp:taxon-name-part> <tp:taxon-name-part taxon-name-part-type="species">pompilodes</tp:taxon-name-part></tp:taxon-name></italic>, male, “allotypus”, labels: 2771 / * <italic><tp:taxon-name><tp:taxon-name-part taxon-name-part-type="genus">Hiranetis</tp:taxon-name-part> <tp:taxon-name-part taxon-name-part-type="species">pompilodes</tp:taxon-name-part></tp:taxon-name></italic> Burm., ♂, Allotypus / Cameta, Sieber [green label] / Allo-Typus [red label] (<abbrev xmlns:xlink="http://www.w3.org/1999/xlink" content-type="institution" xlink:title="“Museum für Naturkunde der Humboldt-Universität zu Berlin”" id="ABBRID0EPVAG" xlink:type="simple">ZMHB</abbrev>).</p><p>The female “typus” of <italic><tp:taxon-name><tp:taxon-name-part taxon-name-part-type="genus">Hiranetis</tp:taxon-name-part> <tp:taxon-name-part taxon-name-part-type="species">braconiformis</tp:taxon-name-part></tp:taxon-name></italic> (Burmeister), described from “Para” (<xref ref-type="bibr" rid="B1">Burmeister 1835</xref>, <xref ref-type="bibr" rid="B2">1838</xref>), is deposited in <abbrev xmlns:xlink="http://www.w3.org/1999/xlink" content-type="institution" xlink:title="“Museum für Naturkunde der Humboldt-Universität zu Berlin”" id="ABBRID0EIWAG" xlink:type="simple">ZMHB</abbrev> (Figs <xref ref-type="fig" rid="F5">18–20</xref>). This region (“Pará”) is today a state in the northern region of Brazil, within the Amazonian region of South America.</p><fig id="F5" position="float" orientation="portrait"><label>Figures 18–24.</label><caption><p>
          <bold>18–20</bold> <italic><tp:taxon-name><tp:taxon-name-part taxon-name-part-type="genus">Myocoris</tp:taxon-name-part> <tp:taxon-name-part taxon-name-part-type="species">braconiformis</tp:taxon-name-part></tp:taxon-name></italic> Burmeister, female, “Typus”, deposited in <abbrev xmlns:xlink="http://www.w3.org/1999/xlink" content-type="institution" xlink:title="“Museum für Naturkunde der Humboldt-Universität zu Berlin”" id="ABBRID0EFXAG" xlink:type="simple">ZMHB</abbrev> <bold>18</bold> dorsal view <bold>19</bold> lateral view <bold>20</bold> labels. <bold>21–24</bold> <italic><tp:taxon-name><tp:taxon-name-part taxon-name-part-type="genus">Myocoris</tp:taxon-name-part> <tp:taxon-name-part taxon-name-part-type="species">pompilodes</tp:taxon-name-part></tp:taxon-name></italic> Burmeister, type specimens deposited in <abbrev xmlns:xlink="http://www.w3.org/1999/xlink" content-type="institution" xlink:title="“Museum für Naturkunde der Humboldt-Universität zu Berlin”" id="ABBRID0E3XAG" xlink:type="simple">ZMHB</abbrev> <bold>21</bold>–<bold>22</bold> female, “Typus” <bold>21</bold> dorsal view <bold>22</bold> labels <bold>23–24</bold> male “allotypus” <bold>23</bold> dorsal view <bold>24</bold> labels.</p></caption><graphic xmlns:xlink="http://www.w3.org/1999/xlink" xlink:href="zookeys-605-091-g005.jpg" position="float" orientation="portrait" xlink:type="simple" id="oo_95786.jpg"/></fig><p>The female “typus” and a male “allotypus” of <italic><tp:taxon-name><tp:taxon-name-part taxon-name-part-type="genus">Hiranetis</tp:taxon-name-part> <tp:taxon-name-part taxon-name-part-type="species">pompilodes</tp:taxon-name-part></tp:taxon-name></italic> (Burmeister), from “Cameta”, are also deposited in <abbrev xmlns:xlink="http://www.w3.org/1999/xlink" content-type="institution" xlink:title="“Museum für Naturkunde der Humboldt-Universität zu Berlin”" id="ABBRID0EAZAG" xlink:type="simple">ZMHB</abbrev> (Figs <xref ref-type="fig" rid="F5">21–24</xref>). Because the original description (<xref ref-type="bibr" rid="B2">Burmeister 1838</xref>) did not designate a holotype, it is better to consider all the type specimens to be syntypes. In the male type, the distal portion of the abdomen is missing (Fig. <xref ref-type="fig" rid="F5">23</xref>). Although <xref ref-type="bibr" rid="B2">Burmeister (1838)</xref> had mentioned that “Cameta” was in “South Brazil”, the only locality with this name in Brazil is the municipality of “Cametá” in the same northern state of Pará, from which <italic><tp:taxon-name><tp:taxon-name-part taxon-name-part-type="genus">Hiranetis</tp:taxon-name-part> <tp:taxon-name-part taxon-name-part-type="species">braconiformis</tp:taxon-name-part></tp:taxon-name></italic> was described. It is possible that all these specimens were collected in the same region (Pará) and even during the same period, since on all the labels, the name “Cameta” was followed by the name “Sieber” and at least those of the female syntype were apparently handwritten by the same person (Figs <xref ref-type="fig" rid="F5">20</xref>, <xref ref-type="fig" rid="F5">22</xref>). As a matter of fact, Friedrich Wilhelm Sieber was a servant and preparator of Johann Centurius Count von <!--PageBreak-->Hoffmannsegg, who obtained permission from the King of Portugal to send him to Brazil to collect insects. Leaving Lisbon in 1801, Sieber went to the province of Pará, where he remained 12 years, collecting in different parts of this province, including Cametá (<xref ref-type="bibr" rid="B33">Papavero 1971</xref>). Friedrich W. Sieber did not collect in other regions of Brazil and remained in Amazonia throughout this period (<xref ref-type="bibr" rid="B33">Papavero 1971</xref>), which reinforces the preceding assertion.</p><p>All of these points may be important in ascertaining the type locality of these taxa and are particularly relevant because <italic><tp:taxon-name><tp:taxon-name-part taxon-name-part-type="genus">Hiranetis</tp:taxon-name-part> <tp:taxon-name-part taxon-name-part-type="species">pompilodes</tp:taxon-name-part></tp:taxon-name></italic> was subsequently considered by <xref ref-type="bibr" rid="B5">Champion (1898)</xref> to be a junior synonym of <italic><tp:taxon-name><tp:taxon-name-part taxon-name-part-type="genus">Hiranetis</tp:taxon-name-part> <tp:taxon-name-part taxon-name-part-type="species">braconiformis</tp:taxon-name-part></tp:taxon-name></italic>.</p><p>With the exception of the mention of the length, the descriptions of <italic><tp:taxon-name><tp:taxon-name-part taxon-name-part-type="genus">Hiranetis</tp:taxon-name-part> <tp:taxon-name-part taxon-name-part-type="species">braconiformis</tp:taxon-name-part></tp:taxon-name></italic> and <italic><tp:taxon-name><tp:taxon-name-part taxon-name-part-type="genus">Hiranetis</tp:taxon-name-part> <tp:taxon-name-part taxon-name-part-type="species">pompilodes</tp:taxon-name-part></tp:taxon-name></italic> emphasized only their coloration (<xref ref-type="bibr" rid="B1">Burmeister 1835</xref>, <xref ref-type="bibr" rid="B2">1838</xref>). <xref ref-type="bibr" rid="B39">Stål (1872)</xref> stated that the two taxa were very similar and <italic><tp:taxon-name><tp:taxon-name-part taxon-name-part-type="genus">Hiranetis</tp:taxon-name-part> <tp:taxon-name-part taxon-name-part-type="species">pompilodes</tp:taxon-name-part></tp:taxon-name></italic> differed from <!--PageBreak--><italic><tp:taxon-name><tp:taxon-name-part taxon-name-part-type="genus">Hiranetis</tp:taxon-name-part> <tp:taxon-name-part taxon-name-part-type="species">braconiformis</tp:taxon-name-part></tp:taxon-name></italic> through the coloration of the thorax (blackish, except at its margin), coxae, trochanters and basal portion of fore femora (yellowish and not blackish).</p><p>
            <xref ref-type="bibr" rid="B5">Champion (1898)</xref> considered <italic><tp:taxon-name><tp:taxon-name-part taxon-name-part-type="genus">Hiranetis</tp:taxon-name-part> <tp:taxon-name-part taxon-name-part-type="species">pompilodes</tp:taxon-name-part></tp:taxon-name></italic> to be a junior synonym of <italic><tp:taxon-name><tp:taxon-name-part taxon-name-part-type="genus">Hiranetis</tp:taxon-name-part> <tp:taxon-name-part taxon-name-part-type="species">braconiformis</tp:taxon-name-part></tp:taxon-name></italic>. He reported that he had examined “a long series” of <italic><tp:taxon-name><tp:taxon-name-part taxon-name-part-type="genus">Hiranetis</tp:taxon-name-part> <tp:taxon-name-part taxon-name-part-type="species">braconiformis</tp:taxon-name-part></tp:taxon-name></italic>, stating that it varied in “the colour of the pronotum and also to a certain extent in that of the femora. In many of the specimens the pronotum is entirely rufo-testaceous (<italic><tp:taxon-name><tp:taxon-name-part taxon-name-part-type="species">braconiformis</tp:taxon-name-part></tp:taxon-name></italic>, Burm.); but in others (...) it is partly or entirely black, the basal margin or a subtriangular patch on the disc behind being pale in some examples (<italic><tp:taxon-name><tp:taxon-name-part taxon-name-part-type="species">pompilodes</tp:taxon-name-part></tp:taxon-name></italic>, Burm.).” <xref ref-type="bibr" rid="B5">Champion (1898)</xref> also recorded variation in coloration of the femora, which are sometimes narrowly (fore femora) to broadly (mid and hind femora) black basally; “the hind pair have the apex broadly, and rarely a median ring, fuscous or black”, while the mid femora are often infuscate apically. In his figures of a pair of this species, he highlighted the variation in color amongst specimens from the same locality.</p><p>The fact that <xref ref-type="bibr" rid="B5">Champion (1898)</xref> recorded the color variation among specimens from the same locality, which had been attributed by <xref ref-type="bibr" rid="B2">Burmeister (1838)</xref> and <xref ref-type="bibr" rid="B39">Stål (1872)</xref> to <italic><tp:taxon-name><tp:taxon-name-part taxon-name-part-type="genus">Hiranetis</tp:taxon-name-part> <tp:taxon-name-part taxon-name-part-type="species">braconiformis</tp:taxon-name-part></tp:taxon-name></italic> and <italic><tp:taxon-name><tp:taxon-name-part taxon-name-part-type="genus">Hiranetis</tp:taxon-name-part> <tp:taxon-name-part taxon-name-part-type="species">pompilodes</tp:taxon-name-part></tp:taxon-name></italic>, may be considered to be arguments in favor of both the historical evidence that the types of these taxa must have been collected in the same region (Brazilian state of Pará) and the assumption that they belong to the same species as stated by <xref ref-type="bibr" rid="B5">Champion (1898)</xref>.</p><p>On the other hand, <xref ref-type="bibr" rid="B5">Champion (1898)</xref> apparently did not examine any type specimens of these taxa, or any specimen from Brazil. He also did not mention how many specimens formed his “long series”, or whether there might be any other sexual differences besides the third antennal segment thickened at its base. Moreover, he did not take into account any features other than coloration when commenting on the synonymy between <italic><tp:taxon-name><tp:taxon-name-part taxon-name-part-type="genus">Hiranetis</tp:taxon-name-part> <tp:taxon-name-part taxon-name-part-type="species">braconiformis</tp:taxon-name-part></tp:taxon-name></italic> and <italic><tp:taxon-name><tp:taxon-name-part taxon-name-part-type="genus">Hiranetis</tp:taxon-name-part> <tp:taxon-name-part taxon-name-part-type="species">pompilodes</tp:taxon-name-part></tp:taxon-name></italic>.</p><p>Subsequently, <xref ref-type="bibr" rid="B43">Wygodzinsky (1949)</xref> still listed <italic><tp:taxon-name><tp:taxon-name-part taxon-name-part-type="genus">Hiranetis</tp:taxon-name-part> <tp:taxon-name-part taxon-name-part-type="species">pompilodes</tp:taxon-name-part></tp:taxon-name></italic> as a valid species in his catalogue, while <xref ref-type="bibr" rid="B29">Maldonado (1990)</xref> considered it to be a junior synonym of <italic><tp:taxon-name><tp:taxon-name-part taxon-name-part-type="genus">Hiranetis</tp:taxon-name-part> <tp:taxon-name-part taxon-name-part-type="species">braconiformis</tp:taxon-name-part></tp:taxon-name></italic>.</p></tp:treatment-sec><tp:treatment-sec sec-type="distribution" id="SECID0E3BBG"><title>Distribution.</title><p>Brazil (state of Pará, Amazonian region) (<xref ref-type="bibr" rid="B1">Burmeister 1835</xref>, <xref ref-type="bibr" rid="B2">1838</xref>), Mexico, Guatemala, Costa Rica, Panama and Guyana (<xref ref-type="bibr" rid="B5">Champion 1898</xref>).</p></tp:treatment-sec><tp:treatment-sec><!--Section generated to contain objects referenced in tp:taxon-treatment.--><fig id="F2" position="float" orientation="portrait"><label>Figures 6–10.</label><caption><p>
          <italic><tp:taxon-name><tp:taxon-name-part taxon-name-part-type="genus">Hiranetis</tp:taxon-name-part> <tp:taxon-name-part taxon-name-part-type="species">atra</tp:taxon-name-part></tp:taxon-name></italic> Stål, male from Costa Rica, deposited in <named-content xmlns:xlink="http://www.w3.org/1999/xlink" content-type="dwc:institutional_code" xlink:type="simple">MNHN</named-content>. <bold>6</bold> dorsal view <bold>7–8</bold> pygophore without parameres. <bold>7</bold> ventral view <bold>8</bold> lateral view <bold>9</bold> paramere. <bold>10</bold> phallus, lateral view. Scale bar: (<bold>6</bold>): 5.0 mm; (<bold>7–8, 10</bold>): 0.5 mm; (<bold>9</bold>): 0.2 mm.</p></caption><graphic xmlns:xlink="http://www.w3.org/1999/xlink" xlink:href="zookeys-605-091-g002.jpg" position="float" orientation="portrait" xlink:type="simple" id="oo_95783.jpg"/></fig></tp:treatment-sec><ref-list><ref id="B2"><mixed-citation xmlns:xlink="http://www.w3.org/1999/xlink" xlink:type="simple">
          <person-group><name name-style="western"><surname>Burmeister</surname><given-names>H</given-names></name></person-group> (<year>1838</year>) <article-title>Some account of the genus <italic><tp:taxon-name><tp:taxon-name-part taxon-name-part-type="genus">Myocoris</tp:taxon-name-part></tp:taxon-name></italic>, of the family <tp:taxon-name><tp:taxon-name-part taxon-name-part-type="tribe">Reduvini</tp:taxon-name-part></tp:taxon-name>.</article-title> <source>Transactions of the Entomological Society of London</source> <volume>2</volume>: <fpage>102</fpage>–<lpage>107</lpage>. doi: <ext-link xlink:type="simple" ext-link-type="doi" xlink:href="10.1111/j.1365-2311.1836.tb00303.x">10.1111/j.1365-2311.1836.tb00303.x</ext-link></mixed-citation></ref><ref id="B38"><mixed-citation xmlns:xlink="http://www.w3.org/1999/xlink" xlink:type="simple">
          <person-group><name name-style="western"><surname>Stål</surname><given-names>C</given-names></name></person-group> (<year>1866</year>) <article-title>Bidrag till Reduviidernas kännedom.</article-title> <source>Öfversigt af Kongliga Vetenskaps-Akademiens Förhandlingar</source> <volume>23</volume>: <fpage>235</fpage>–<lpage>302</lpage>.</mixed-citation></ref><ref id="B42"><mixed-citation xmlns:xlink="http://www.w3.org/1999/xlink" xlink:type="simple">
          <person-group><name name-style="western"><surname>Walker</surname><given-names>F</given-names></name></person-group> (<year>1873b</year>) <source>Catalogue of the specimens of <tp:taxon-name><tp:taxon-name-part taxon-name-part-type="order">Hemiptera</tp:taxon-name-part></tp:taxon-name><tp:taxon-name><tp:taxon-name-part taxon-name-part-type="suborder">Heteroptera</tp:taxon-name-part></tp:taxon-name> in the Collection of the British Museum (Part VIII).</source> <publisher-name>Printed for the Trustees of the British Museum</publisher-name>, <publisher-loc>London</publisher-loc>, <size units="page">220 pp</size>.</mixed-citation></ref><ref id="B43"><mixed-citation xmlns:xlink="http://www.w3.org/1999/xlink" xlink:type="simple">
          <person-group><name name-style="western"><surname>Wygodzinsky</surname><given-names>P</given-names></name></person-group> (<year>1949</year>) <article-title>Elenco sistematico de los reduviiformes americanos.</article-title> <source>Instituto de Medicina Regional de la Universidad Nacional de Tucumán, Monografia</source> <volume>1</volume>: <fpage>1</fpage>–<lpage>102</lpage>.</mixed-citation></ref><ref id="B37"><mixed-citation xmlns:xlink="http://www.w3.org/1999/xlink" xlink:type="simple">
          <person-group><name name-style="western"><surname>Stål</surname><given-names>C</given-names></name></person-group> (<year>1859</year>) <article-title>Till kännedomen om <tp:taxon-name><tp:taxon-name-part taxon-name-part-type="tribe">Reduvini</tp:taxon-name-part></tp:taxon-name>.</article-title> <source>Öfversigt af Kongliga Vetenskaps-Akademiens Förhandlingar</source> <volume>16</volume>: <fpage>363</fpage>–<lpage>386</lpage>.</mixed-citation></ref><ref id="B39"><mixed-citation xmlns:xlink="http://www.w3.org/1999/xlink" xlink:type="simple">
          <person-group><name name-style="western"><surname>Stål</surname><given-names>C</given-names></name></person-group> (<year>1872</year>) <article-title>Enumeratio Reduviinorum Americae. In: Enumeratio Hemipterorum.</article-title> <source>Kongliga Svenska Vetenskaps-Akademiens Handlingar</source> <volume>10</volume>: <fpage>66</fpage>–<lpage>128</lpage>.</mixed-citation></ref><ref id="B28"><mixed-citation xmlns:xlink="http://www.w3.org/1999/xlink" xlink:type="simple">
          <person-group><name name-style="western"><surname>Lethierry</surname><given-names>L</given-names></name><name name-style="western"><surname>Severin</surname><given-names>G</given-names></name></person-group> (<year>1896</year>) <source>Catalogue général des Hémiptères. Tome III. Hétéroptères. R.</source> <publisher-name>Friedländer &amp; Fils</publisher-name>, <publisher-loc>Libraires-Éditeurs, Berlin</publisher-loc>, <size units="page">275 pp</size>.</mixed-citation></ref><ref id="B5"><mixed-citation xmlns:xlink="http://www.w3.org/1999/xlink" xlink:type="simple">
          <person-group><name name-style="western"><surname>Champion</surname><given-names>GC</given-names></name></person-group> (<year>1898</year>) <source><tp:taxon-name><tp:taxon-name-part taxon-name-part-type="class">Insecta</tp:taxon-name-part></tp:taxon-name><tp:taxon-name><tp:taxon-name-part taxon-name-part-type="order">Rhynchota</tp:taxon-name-part></tp:taxon-name>. <tp:taxon-name><tp:taxon-name-part taxon-name-part-type="order">Hemiptera</tp:taxon-name-part></tp:taxon-name>-<tp:taxon-name><tp:taxon-name-part taxon-name-part-type="suborder">Heteroptera</tp:taxon-name-part></tp:taxon-name></source>, <volume>Vol II</volume>. In: <person-group><name name-style="western"><surname>Godman</surname><given-names>FD</given-names></name><name name-style="western"><surname>Salvin</surname><given-names>O</given-names></name></person-group> (<role>Eds</role>) <source>Biologia Centrali Americana</source>. <publisher-name>Taylor and Francis</publisher-name>, <publisher-loc>London</publisher-loc>, <size units="page">416 pp</size>.</mixed-citation></ref><ref id="B29"><mixed-citation xmlns:xlink="http://www.w3.org/1999/xlink" xlink:type="simple">
          <person-group><name name-style="western"><surname>Maldonado</surname><given-names>CJ</given-names></name></person-group> (<year>1990</year>) <source>Systematic catalogue of the <tp:taxon-name><tp:taxon-name-part taxon-name-part-type="family">Reduviidae</tp:taxon-name-part></tp:taxon-name> of the World. Caribbean Journal of Science, Special publication No.</source> <publisher-name>1</publisher-name>, <publisher-loc>University of Puerto Rico, Mayagüez</publisher-loc>, <size units="page">694 pp</size>.</mixed-citation></ref><ref id="B30"><mixed-citation xmlns:xlink="http://www.w3.org/1999/xlink" xlink:type="simple">
          <person-group><name name-style="western"><surname>Maldonado</surname><given-names>CJ</given-names></name><name name-style="western"><surname>Lozada</surname><given-names>RPW</given-names></name></person-group> (<year>1992</year>) <article-title>Key to the group of Neotropical Wasp-mimetic Harpactorine genera and the description of a new species (<tp:taxon-name><tp:taxon-name-part taxon-name-part-type="order">Hemiptera</tp:taxon-name-part></tp:taxon-name>: <tp:taxon-name><tp:taxon-name-part taxon-name-part-type="family">Reduviidae</tp:taxon-name-part></tp:taxon-name>).</article-title> <source>Proceedings of the Entomological Society of Washington</source> <volume>94</volume>: <fpage>162</fpage>–<lpage>165</lpage>.</mixed-citation></ref><ref id="B15"><mixed-citation xmlns:xlink="http://www.w3.org/1999/xlink" xlink:type="simple">
          <person-group><name name-style="western"><surname>Froeschner</surname><given-names>RC</given-names></name></person-group> (<year>1999</year>) <article-title>True bugs (<tp:taxon-name><tp:taxon-name-part taxon-name-part-type="suborder">Heteroptera</tp:taxon-name-part></tp:taxon-name>) of Panama: a synoptic catalog as a contribution to the study of Panamanian biodiversity.</article-title> <source>Memoirs of the American Entomological Institute</source> <volume>61</volume>: <fpage>1</fpage>–<lpage>393</lpage>.</mixed-citation></ref><ref id="B17"><mixed-citation xmlns:xlink="http://www.w3.org/1999/xlink" xlink:type="simple">
          <person-group><name name-style="western"><surname>Gil-Santana</surname><given-names>HR</given-names></name><name name-style="western"><surname>Davranoglou</surname><given-names>L-R</given-names></name><name name-style="western"><surname>Neves</surname><given-names>JA</given-names></name></person-group> (<year>2013</year>) <article-title>A new synonym of <italic><tp:taxon-name><tp:taxon-name-part taxon-name-part-type="genus">Graptocleptes</tp:taxon-name-part> <tp:taxon-name-part taxon-name-part-type="species">bicolor</tp:taxon-name-part></tp:taxon-name></italic> (Burmeister), with taxonomical notes (<tp:taxon-name><tp:taxon-name-part taxon-name-part-type="order">Hemiptera</tp:taxon-name-part></tp:taxon-name>: <tp:taxon-name><tp:taxon-name-part taxon-name-part-type="suborder">Heteroptera</tp:taxon-name-part></tp:taxon-name>: <tp:taxon-name><tp:taxon-name-part taxon-name-part-type="family">Reduviidae</tp:taxon-name-part></tp:taxon-name>: <tp:taxon-name><tp:taxon-name-part taxon-name-part-type="tribe">Harpactorini</tp:taxon-name-part></tp:taxon-name>).</article-title> <source>Zootaxa</source> <volume>3700</volume>: <fpage>348</fpage>–<lpage>360</lpage>. doi: <ext-link xlink:type="simple" ext-link-type="doi" xlink:href="10.11646/zootaxa.3700.3.2">10.11646/zootaxa.3700.3.2</ext-link></mixed-citation></ref><ref id="B1"><mixed-citation xmlns:xlink="http://www.w3.org/1999/xlink" xlink:type="simple">
          <person-group><name name-style="western"><surname>Burmeister</surname><given-names>H</given-names></name></person-group> (<year>1835</year>) <source>Handbuch der Entomologie. Zweiter Band.</source> <publisher-name>Theodor Christian Friedrich Enslin</publisher-name>, <publisher-loc>Berlin</publisher-loc>, <size units="page">400 pp</size>.</mixed-citation></ref><ref id="B33"><mixed-citation xmlns:xlink="http://www.w3.org/1999/xlink" xlink:type="simple">
          <person-group><name name-style="western"><surname>Papavero</surname><given-names>N</given-names></name></person-group> (<year>1971</year>) <source>Essays on the history of Neotropical Dipterology, with special reference to collectors (1750–1905). Vol. 1.</source> <publisher-name>Universidade de São Paulo</publisher-name>, <publisher-loc>São Paulo</publisher-loc>, <size units="page">216 pp</size>. doi: <ext-link xlink:type="simple" ext-link-type="doi" xlink:href="10.5962/bhl.title.101715">10.5962/bhl.title.101715</ext-link></mixed-citation></ref></ref-list></tp:taxon-treatment>
