# Supplementary material for: First description of the male of Hiranetis atra Stål and new country records, with taxonomic notes on other species of Hiranetis Spinola (Hemiptera, Heteroptera, Reduviidae, Harpactorinae)
Source: Zookeys. 2016 Jul 14;(605):91–111. doi: 10.3897/zookeys.605.8797 (PMC4978073; doi:10.3897/zookeys.605.8797)
Supplement: XML Treatment for Hiranetis membranacea [file zookeys.605.8797-treatment4.xml]

<!DOCTYPE tp:taxon-treatment
  PUBLIC "-//TaxonX//DTD Taxonomic Treatment Publishing DTD v0 20100105//EN" "tax-treatment-NSO.dtd">
<tp:taxon-treatment xmlns:tp="http://www.plazi.org/taxpub"><tp:treatment-meta><kwd-group><label>Taxon classification</label><kwd><named-content content-type="kingdom">Animalia</named-content></kwd><kwd><named-content content-type="order">Hemiptera</named-content></kwd><kwd><named-content content-type="family">Reduviidae</named-content></kwd></kwd-group><mixed-citation publication-type="journal"><person-group><name><surname>Gil-Santana</surname><given-names>Hélcio R.</given-names></name></person-group><article-title>First description of the male of <italic><tp:taxon-name><tp:taxon-name-part taxon-name-part-type="genus">Hiranetis</tp:taxon-name-part> <tp:taxon-name-part taxon-name-part-type="species">atra</tp:taxon-name-part></tp:taxon-name></italic> Stål and new country records, with taxonomic notes on other species of <italic><tp:taxon-name><tp:taxon-name-part taxon-name-part-type="genus">Hiranetis</tp:taxon-name-part></tp:taxon-name></italic> Spinola (<tp:taxon-name><tp:taxon-name-part taxon-name-part-type="order">Hemiptera</tp:taxon-name-part></tp:taxon-name>, <tp:taxon-name><tp:taxon-name-part taxon-name-part-type="suborder">Heteroptera</tp:taxon-name-part></tp:taxon-name>, <tp:taxon-name><tp:taxon-name-part taxon-name-part-type="family">Reduviidae</tp:taxon-name-part></tp:taxon-name>, <tp:taxon-name><tp:taxon-name-part taxon-name-part-type="subfamily">Harpactorinae</tp:taxon-name-part></tp:taxon-name>)</article-title><source>Zookeys</source><day>14</day><month>7</month><year>2016</year><volume>2016</volume><issue>605</issue><fpage>91</fpage><lpage>111</lpage><pub-id pub-id-type="doi">10.3897/zookeys.605.8797</pub-id></mixed-citation></tp:treatment-meta><tp:nomenclature><tp:taxon-name>
            <tp:taxon-name-part taxon-name-part-type="genus">Hiranetis</tp:taxon-name-part>
            <tp:taxon-name-part taxon-name-part-type="species">membranacea</tp:taxon-name-part>
          </tp:taxon-name><tp:taxon-authority>Spinola, 1840</tp:taxon-authority><tp:nomenclature-citation-list><tp:nomenclature-citation><tp:taxon-name>
                <tp:taxon-name-part taxon-name-part-type="genus">Hiranetis</tp:taxon-name-part> <tp:taxon-name-part taxon-name-part-type="species">membranacea</tp:taxon-name-part></tp:taxon-name><comment>Spinola, 1840: 113–114 [description]; <xref ref-type="bibr" rid="B28">Lethierry and Severin 1896</xref>: 178 [catalog]; <xref ref-type="bibr" rid="B43">Wygodzinsky 1949</xref>: 40 [catalog]; <xref ref-type="bibr" rid="B29">Maldonado 1990</xref>: 218 [catalog]; <xref ref-type="bibr" rid="B17">Gil-Santana et al. 2013</xref>: 348 [citation].</comment></tp:nomenclature-citation><tp:nomenclature-citation><tp:taxon-name>
                <tp:taxon-name-part taxon-name-part-type="genus">Myocoris</tp:taxon-name-part> <tp:taxon-name-part taxon-name-part-type="species">membranaceus</tp:taxon-name-part></tp:taxon-name><comment>; <xref ref-type="bibr" rid="B24">Herrich-Schäffer 1848</xref>: 43 [redescription], Tab. CCLXI [Figure 811].</comment></tp:nomenclature-citation><tp:nomenclature-citation><tp:taxon-name>
                <tp:taxon-name-part taxon-name-part-type="genus">Myocoris</tp:taxon-name-part> <tp:taxon-name-part taxon-name-part-type="species">barbipes</tp:taxon-name-part></tp:taxon-name><comment>Burmeister, 1838: 107 [description]; <xref ref-type="bibr" rid="B38">Stål 1866</xref>: 295 [citation]; <xref ref-type="bibr" rid="B39">Stål 1872</xref>: 82 [as a junior synonym of <tp:taxon-name><tp:taxon-name-part taxon-name-part-type="genus">Hiranetis</tp:taxon-name-part> <tp:taxon-name-part taxon-name-part-type="species">membranacea</tp:taxon-name-part></tp:taxon-name>]; <xref ref-type="bibr" rid="B42">Walker 1873b</xref>: 129 [catalog, as a valid species]; Lethierry &amp; Severin 1896: 178 [catalog, as a junior synonym of <tp:taxon-name><tp:taxon-name-part taxon-name-part-type="genus">Hiranetis</tp:taxon-name-part> <tp:taxon-name-part taxon-name-part-type="species">membranacea</tp:taxon-name-part></tp:taxon-name>]; <xref ref-type="bibr" rid="B29">Maldonado 1990</xref>: 218 [catalog, as a junior synonym of <tp:taxon-name><tp:taxon-name-part taxon-name-part-type="genus">Hiranetis</tp:taxon-name-part> <tp:taxon-name-part taxon-name-part-type="species">membranacea</tp:taxon-name-part></tp:taxon-name>].</comment></tp:nomenclature-citation><tp:nomenclature-citation><tp:taxon-name>
                <tp:taxon-name-part taxon-name-part-type="genus">Hiranetis</tp:taxon-name-part> <tp:taxon-name-part taxon-name-part-type="species">barbipes</tp:taxon-name-part></tp:taxon-name><comment>; <xref ref-type="bibr" rid="B37">Stål 1859</xref>: 371 [citation in text, with footnote: “= <tp:taxon-name><tp:taxon-name-part taxon-name-part-type="species">membranaceus</tp:taxon-name-part></tp:taxon-name> Spin.; H. Sh.”]; <xref ref-type="bibr" rid="B43">Wygodzinsky 1949</xref>: 40 [catalog, as a junior synonym of <tp:taxon-name><tp:taxon-name-part taxon-name-part-type="genus">Hiranetis</tp:taxon-name-part> <tp:taxon-name-part taxon-name-part-type="species">membranacea</tp:taxon-name-part></tp:taxon-name>].</comment></tp:nomenclature-citation><!--PageBreak--></tp:nomenclature-citation-list></tp:nomenclature><tp:treatment-sec sec-type="material" id="SECID0ECIBG"><title>Material examined.</title><p>
            <italic><tp:taxon-name><tp:taxon-name-part taxon-name-part-type="genus">Myocoris</tp:taxon-name-part> <tp:taxon-name-part taxon-name-part-type="species">barbipes</tp:taxon-name-part></tp:taxon-name></italic>, female, “typus”, labels: 2772 / <italic><tp:taxon-name><tp:taxon-name-part taxon-name-part-type="species">barbipes</tp:taxon-name-part></tp:taxon-name></italic>, two unrecognizable markings, &amp;, ♀. / Bras. r. Olf. [green label] / Typus [red label] (<abbrev xmlns:xlink="http://www.w3.org/1999/xlink" content-type="institution" xlink:title="“Museum für Naturkunde der Humboldt-Universität zu Berlin”" id="ABBRID0E3IBG" xlink:type="simple">ZMHB</abbrev>).</p><p>The description of <italic><tp:taxon-name><tp:taxon-name-part taxon-name-part-type="genus">Hiranetis</tp:taxon-name-part></tp:taxon-name></italic> mentioned some structural features, and also that their tibiae are all hairy (<xref ref-type="bibr" rid="B36">Spinola 1840</xref>). This was followed by the description of <italic><tp:taxon-name><tp:taxon-name-part taxon-name-part-type="genus">Hiranetis</tp:taxon-name-part> <tp:taxon-name-part taxon-name-part-type="species">membranacea</tp:taxon-name-part></tp:taxon-name></italic>, based on one or more females and males from Brazil, without ascribing any specific locality to the specimens described. The antennae, body and legs of this species were recorded as black; the hemelytra as entirely membranous, blackish, often slightly darker at their base to their end, but all transparent: a large yellow spot, on three-quarters of their length on outer edge, and a smaller, hyaline, also on the external borders. Single measurements were attributed to the species (“m. long 9. lign. Larg. 2. Lign.”; approximately 20.3 and 4.5 mm, respectively).</p><p>After making this short description, <xref ref-type="bibr" rid="B36">Spinola (1840)</xref> commented that <italic><tp:taxon-name><tp:taxon-name-part taxon-name-part-type="genus">Hiranetis</tp:taxon-name-part> <tp:taxon-name-part taxon-name-part-type="species">membranacea</tp:taxon-name-part></tp:taxon-name></italic> did not seem to be rare in South America and often showed variation: 1 - in the coloration of the thorax and abdomen, which were black, brown or even testaceous; 2 - in the legs, which could have yellowish annulus or be entirely yellowish; 3 - in the coloration of the hemelytra, which could be lighter-colored or hyaline, even in the basal portion, in some specimens; 4 - in the size, which could be half of or a third smaller.</p><p>However, he concluded by stating that the intermediary specimens that he had at hand left no doubt in his own mind regarding the unity of the species.</p><p>Unfortunately, it was not possible to locate any type specimen of <italic><tp:taxon-name><tp:taxon-name-part taxon-name-part-type="genus">Hiranetis</tp:taxon-name-part> <tp:taxon-name-part taxon-name-part-type="species">membranacea</tp:taxon-name-part></tp:taxon-name></italic>. The material described by Massimiliano Spinola (1780–1857) is in his collection, which is deposited in the “<named-content xmlns:xlink="http://www.w3.org/1999/xlink" xlink:type="simple" content-type="institution" xlink:href="http://grbio.org/institution/museo-regionale-di-scienze-naturali" id="NCID0EVKBG">Museo Regionale di Scienze Naturali</named-content>”, Turin, Italy (<xref ref-type="bibr" rid="B35">Schuh and Slater 1995</xref>). More than a decade ago, when looking for a type of other species described by M. Spinola (see <xref ref-type="bibr" rid="B13">Forero and Gil-Santana 2003</xref>), I contacted its [former] curator, Dr Mauro Daccordi, who kindly donated the catalogue of Spinola’s hemipterological collection (<xref ref-type="bibr" rid="B3">Casale 1981</xref>), clarifying that all extant specimens were listed there. There is no reference to any specimens of <italic><tp:taxon-name><tp:taxon-name-part taxon-name-part-type="genus">Hiranetis</tp:taxon-name-part> <tp:taxon-name-part taxon-name-part-type="species">membranacea</tp:taxon-name-part></tp:taxon-name></italic> in it. It is worth mentioning that after M. Spinola’s death (1857), his hemipterological collection remained in Tassarolo Castle until its acquisition by <named-content xmlns:xlink="http://www.w3.org/1999/xlink" xlink:type="simple" content-type="institution" xlink:href="http://grbio.org/institution/museo-regionale-di-scienze-naturali" id="NCID0EQLBG">Museo Regionale di Scienze Naturali</named-content> of Turin in 1979 (<xref ref-type="bibr" rid="B4">Casolari and Moreno 1980</xref>, <xref ref-type="bibr" rid="B3">Casale 1981</xref>). Taking into account “the precarious conditions the Collection was exposed for over a century” (<xref ref-type="bibr" rid="B3">Casale 1981</xref>), the types of <italic><tp:taxon-name><tp:taxon-name-part taxon-name-part-type="genus">Hiranetis</tp:taxon-name-part> <tp:taxon-name-part taxon-name-part-type="species">membranacea</tp:taxon-name-part></tp:taxon-name></italic> can be considered lost. Nonetheless, at the end of 2015, I contacted the current curator of the <named-content xmlns:xlink="http://www.w3.org/1999/xlink" xlink:type="simple" content-type="institution" xlink:href="http://grbio.org/institution/museum-0" id="NCID0ELMBG">Museum</named-content>, Dr Marinella Garzena, who also kindly confirmed that no specimens of this species are present there. Therefore, it must be assumed that no type specimens of <italic><tp:taxon-name><tp:taxon-name-part taxon-name-part-type="genus">Hiranetis</tp:taxon-name-part> <tp:taxon-name-part taxon-name-part-type="species">membranacea</tp:taxon-name-part></tp:taxon-name></italic> Spinola exist anymore.</p><p>
            <italic><tp:taxon-name><tp:taxon-name-part taxon-name-part-type="genus">Myocoris</tp:taxon-name-part> <tp:taxon-name-part taxon-name-part-type="species">barbipes</tp:taxon-name-part></tp:taxon-name></italic> was considered to be the largest species among several other species that were included in <italic><tp:taxon-name><tp:taxon-name-part taxon-name-part-type="genus">Myocoris</tp:taxon-name-part></tp:taxon-name></italic> Burmeister, 1835, at that time (<xref ref-type="bibr" rid="B2">Burmeister 1838</xref>). This species was recorded as coming from “Rio Janeiro” (<xref ref-type="bibr" rid="B2">Burmeister 1838</xref>). Its female “typus” is deposited in <abbrev xmlns:xlink="http://www.w3.org/1999/xlink" content-type="institution" xlink:title="“Museum für Naturkunde der Humboldt-Universität zu Berlin”" id="ABBRID0EVNBG" xlink:type="simple">ZMHB</abbrev> (Figs <xref ref-type="fig" rid="F6">25–27</xref>). Regarding its type locality, “Rio Janeiro” (<xref ref-type="bibr" rid="B2">Burmeister 1838</xref>) may correspond to the current municipality of Rio de Janeiro or, because of the historical scenario at the beginning of the nineteenth century, more likely it should be extended to the state of Rio de Janeiro or even to some of the contiguous states in southeastern Brazil as they are currently delimited. In fact, the handwritten de<!--PageBreak-->scription on the green label attached to the type seems to read “Bras. r. Olf.” (Fig. <xref ref-type="fig" rid="F6">27</xref>). It is known that in 1816, Ignaz Franz Werner Maria von Olfers arrived in Rio de Janeiro with the Legation of Prussia to study Brazilian nature. He collected extensively in trips from the state of Rio de Janeiro to the contiguous states of Minas Gerais and São Paulo, and back to Rio de Janeiro, in the years 1818 to 1820. His collection, including insects, was then sent to museums in Vienna and Berlin (<xref ref-type="bibr" rid="B33">Papavero 1971</xref>).</p><fig id="F6" position="float" orientation="portrait"><label>Figures 25–27.</label><caption><p>
          <italic><tp:taxon-name><tp:taxon-name-part taxon-name-part-type="genus">Myocoris</tp:taxon-name-part> <tp:taxon-name-part taxon-name-part-type="species">barbipes</tp:taxon-name-part></tp:taxon-name></italic> Burmeister, female, Typus”, deposited in <abbrev xmlns:xlink="http://www.w3.org/1999/xlink" content-type="institution" xlink:title="“Museum für Naturkunde der Humboldt-Universität zu Berlin”" id="ABBRID0E5OBG" xlink:type="simple">ZMHB</abbrev>. <bold>25</bold> dorsal view <bold>26</bold> ventral view <bold>27</bold> labels.</p></caption><graphic xmlns:xlink="http://www.w3.org/1999/xlink" xlink:href="zookeys-605-091-g006.jpg" position="float" orientation="portrait" xlink:type="simple" id="oo_95787.jpg"/></fig><p>
            <xref ref-type="bibr" rid="B24">Herrich-Schäffer (1848)</xref> provided a figure (habitus) and a short diagnosis of <italic><tp:taxon-name><tp:taxon-name-part taxon-name-part-type="genus">Hiranetis</tp:taxon-name-part> <tp:taxon-name-part taxon-name-part-type="species">membranacea</tp:taxon-name-part></tp:taxon-name></italic> (as <italic><tp:taxon-name><tp:taxon-name-part taxon-name-part-type="genus">Myocoris</tp:taxon-name-part> <tp:taxon-name-part taxon-name-part-type="species">membranaceus</tp:taxon-name-part></tp:taxon-name></italic>). The diagnosis referred only to color features: [general coloration] red; antenna, head, femora apices, tibiae and tarsi black; hemelytra pale yellowish with a median band and apex dark. He then commented on the variation in coloration and size, as had previously been recorded by <xref ref-type="bibr" rid="B36">Spinola (1840)</xref> for this species.</p><p>In a footnote, <xref ref-type="bibr" rid="B37">Stål (1859)</xref> mentioned <italic><tp:taxon-name><tp:taxon-name-part taxon-name-part-type="genus">Hiranetis</tp:taxon-name-part> <tp:taxon-name-part taxon-name-part-type="species">barbipes</tp:taxon-name-part></tp:taxon-name></italic> (“= <italic><tp:taxon-name><tp:taxon-name-part taxon-name-part-type="species">membranaceus</tp:taxon-name-part></tp:taxon-name></italic> Spin.; H. Sh.”). On the other hand, in <xref ref-type="bibr" rid="B39">Stål (1872)</xref>, <italic><tp:taxon-name><tp:taxon-name-part taxon-name-part-type="genus">Myocoris</tp:taxon-name-part> <tp:taxon-name-part taxon-name-part-type="species">barbipes</tp:taxon-name-part></tp:taxon-name></italic> was set as a junior synonym of <italic><tp:taxon-name><tp:taxon-name-part taxon-name-part-type="genus">Hiranetis</tp:taxon-name-part> <tp:taxon-name-part taxon-name-part-type="species">membranacea</tp:taxon-name-part></tp:taxon-name></italic>. There was no mention of the reasons for attributing synonymy to these two species. However, with exception of Walker (1873), this was adopted in all the subsequent catalogues (<xref ref-type="bibr" rid="B28">Lethierry and Severin 1896</xref>, <xref ref-type="bibr" rid="B43">Wygodzinsky 1949</xref>, <xref ref-type="bibr" rid="B29">Maldonado 1990</xref>).</p><p>
            <xref ref-type="bibr" rid="B39">Stål (1872)</xref> recorded features of structure and vestiture in his diagnosis of the species of <italic><tp:taxon-name><tp:taxon-name-part taxon-name-part-type="genus">Hiranetis</tp:taxon-name-part></tp:taxon-name></italic>. However, it is unlikely that these will be helpful in ascertaining better characteristics of <italic><tp:taxon-name><tp:taxon-name-part taxon-name-part-type="genus">Hiranetis</tp:taxon-name-part> <tp:taxon-name-part taxon-name-part-type="species">membranacea</tp:taxon-name-part></tp:taxon-name></italic>, so as to remove doubts regarding the validity of the synonymy that he proposed, and/or to provide better knowledge about the diagnostic features of all taxa discussed here. Firstly because he reported that he had examined a single specimen of <italic><tp:taxon-name><tp:taxon-name-part taxon-name-part-type="genus">Hiranetis</tp:taxon-name-part> <tp:taxon-name-part taxon-name-part-type="species">membranacea</tp:taxon-name-part></tp:taxon-name></italic> from “Brasilia” [i.e., country of Brazil], which he stated was deposited in the <named-content xmlns:xlink="http://www.w3.org/1999/xlink" xlink:type="simple" content-type="institution" xlink:href="http://grbio.org/institution/museum-0" id="NCID0ERTBG">Museum</named-content> of Stockholm [“Mus. Holm.”]. Taking into consideration all the historical data on types of <italic><tp:taxon-name><tp:taxon-name-part taxon-name-part-type="genus">Hiranetis</tp:taxon-name-part> <tp:taxon-name-part taxon-name-part-type="species">membranacea</tp:taxon-name-part></tp:taxon-name></italic>, there is <!--PageBreak-->no evidence that this specimen could be a type. In this case, it becomes clear that he did not examine the type of <italic><tp:taxon-name><tp:taxon-name-part taxon-name-part-type="genus">Myocoris</tp:taxon-name-part> <tp:taxon-name-part taxon-name-part-type="species">barbipes</tp:taxon-name-part></tp:taxon-name></italic> that is still extant and is deposited in Berlin (<abbrev xmlns:xlink="http://www.w3.org/1999/xlink" content-type="institution" xlink:title="“Museum für Naturkunde der Humboldt-Universität zu Berlin”" id="ABBRID0EMUBG" xlink:type="simple">ZMHB</abbrev>; Figs <xref ref-type="fig" rid="F6">25–27</xref>), even though he placed <italic><tp:taxon-name><tp:taxon-name-part taxon-name-part-type="genus">Myocoris</tp:taxon-name-part> <tp:taxon-name-part taxon-name-part-type="species">barbipes</tp:taxon-name-part></tp:taxon-name></italic> as a junior synonym of <italic><tp:taxon-name><tp:taxon-name-part taxon-name-part-type="genus">Hiranetis</tp:taxon-name-part> <tp:taxon-name-part taxon-name-part-type="species">membranacea</tp:taxon-name-part></tp:taxon-name></italic>. Similarly, regarding <italic><tp:taxon-name><tp:taxon-name-part taxon-name-part-type="genus">Hiranetis</tp:taxon-name-part> <tp:taxon-name-part taxon-name-part-type="species">braconiformis</tp:taxon-name-part></tp:taxon-name></italic>, he also cited “Mus. Holm.”, thus denoting that he probably used other specimen(s) but not the type (also deposited in <abbrev xmlns:xlink="http://www.w3.org/1999/xlink" content-type="institution" xlink:title="“Museum für Naturkunde der Humboldt-Universität zu Berlin”" id="ABBRID0ETVBG" xlink:type="simple">ZMHB</abbrev>; Figs <xref ref-type="fig" rid="F5">18–20</xref>) to define the features of the latter species. Secondly, among those features, some are common to other species of <italic><tp:taxon-name><tp:taxon-name-part taxon-name-part-type="genus">Hiranetis</tp:taxon-name-part></tp:taxon-name></italic> and coincide with the diagnosis of the genus, or may even be common to species of other genera. Some other features are known to vary among specimens and the possibility of inter-individual variation was probably not taken into consideration at that time. Thirdly, as discussed below, the recorded variations in <italic><tp:taxon-name><tp:taxon-name-part taxon-name-part-type="genus">Hiranetis</tp:taxon-name-part> <tp:taxon-name-part taxon-name-part-type="species">membranacea</tp:taxon-name-part></tp:taxon-name></italic> (<xref ref-type="bibr" rid="B36">Spinola 1840</xref>) and <italic>H.</italic> [cf.] <italic><tp:taxon-name><tp:taxon-name-part taxon-name-part-type="species">braconiformis</tp:taxon-name-part></tp:taxon-name></italic> (Champion 1848), the similarities in coloration between them and the absence of records of other or better features of each of them when they were originally described (<xref ref-type="bibr" rid="B36">Spinola 1840</xref>, <xref ref-type="bibr" rid="B1">Burmeister 1835</xref>, <xref ref-type="bibr" rid="B2">1838</xref>) make any identification imprecise. This compromises the diagnosis of <italic><tp:taxon-name><tp:taxon-name-part taxon-name-part-type="genus">Hiranetis</tp:taxon-name-part> <tp:taxon-name-part taxon-name-part-type="species">membranacea</tp:taxon-name-part></tp:taxon-name></italic> and <italic><tp:taxon-name><tp:taxon-name-part taxon-name-part-type="genus">Hiranetis</tp:taxon-name-part> <tp:taxon-name-part taxon-name-part-type="species">braconiformis</tp:taxon-name-part></tp:taxon-name></italic> furnished by <xref ref-type="bibr" rid="B39">Stål (1872)</xref>, because it seems that he did not examine any type specimens of these species.</p></tp:treatment-sec><tp:treatment-sec sec-type="distribution" id="SECID0EGYBG"><title>Distribution.</title><p>Brazil (<xref ref-type="bibr" rid="B36">Spinola 1840</xref>, <xref ref-type="bibr" rid="B2">Burmeister 1838</xref>, <xref ref-type="bibr" rid="B24">Herrich-Schäffer 1848</xref>, <xref ref-type="bibr" rid="B29">Maldonado 1990</xref>).</p></tp:treatment-sec><tp:treatment-sec><!--Section generated to contain objects referenced in tp:taxon-treatment.--><fig id="F5" position="float" orientation="portrait"><label>Figures 18–24.</label><caption><p>
          <bold>18–20</bold> <italic><tp:taxon-name><tp:taxon-name-part taxon-name-part-type="genus">Myocoris</tp:taxon-name-part> <tp:taxon-name-part taxon-name-part-type="species">braconiformis</tp:taxon-name-part></tp:taxon-name></italic> Burmeister, female, “Typus”, deposited in <abbrev xmlns:xlink="http://www.w3.org/1999/xlink" content-type="institution" xlink:title="“Museum für Naturkunde der Humboldt-Universität zu Berlin”" id="ABBRID0EFXAG" xlink:type="simple">ZMHB</abbrev> <bold>18</bold> dorsal view <bold>19</bold> lateral view <bold>20</bold> labels. <bold>21–24</bold> <italic><tp:taxon-name><tp:taxon-name-part taxon-name-part-type="genus">Myocoris</tp:taxon-name-part> <tp:taxon-name-part taxon-name-part-type="species">pompilodes</tp:taxon-name-part></tp:taxon-name></italic> Burmeister, type specimens deposited in <abbrev xmlns:xlink="http://www.w3.org/1999/xlink" content-type="institution" xlink:title="“Museum für Naturkunde der Humboldt-Universität zu Berlin”" id="ABBRID0E3XAG" xlink:type="simple">ZMHB</abbrev> <bold>21</bold>–<bold>22</bold> female, “Typus” <bold>21</bold> dorsal view <bold>22</bold> labels <bold>23–24</bold> male “allotypus” <bold>23</bold> dorsal view <bold>24</bold> labels.</p></caption><graphic xmlns:xlink="http://www.w3.org/1999/xlink" xlink:href="zookeys-605-091-g005.jpg" position="float" orientation="portrait" xlink:type="simple" id="oo_95786.jpg"/></fig></tp:treatment-sec><ref-list><ref id="B28"><mixed-citation xmlns:xlink="http://www.w3.org/1999/xlink" xlink:type="simple">
          <person-group><name name-style="western"><surname>Lethierry</surname><given-names>L</given-names></name><name name-style="western"><surname>Severin</surname><given-names>G</given-names></name></person-group> (<year>1896</year>) <source>Catalogue général des Hémiptères. Tome III. Hétéroptères. R.</source> <publisher-name>Friedländer &amp; Fils</publisher-name>, <publisher-loc>Libraires-Éditeurs, Berlin</publisher-loc>, <size units="page">275 pp</size>.</mixed-citation></ref><ref id="B43"><mixed-citation xmlns:xlink="http://www.w3.org/1999/xlink" xlink:type="simple">
          <person-group><name name-style="western"><surname>Wygodzinsky</surname><given-names>P</given-names></name></person-group> (<year>1949</year>) <article-title>Elenco sistematico de los reduviiformes americanos.</article-title> <source>Instituto de Medicina Regional de la Universidad Nacional de Tucumán, Monografia</source> <volume>1</volume>: <fpage>1</fpage>–<lpage>102</lpage>.</mixed-citation></ref><ref id="B29"><mixed-citation xmlns:xlink="http://www.w3.org/1999/xlink" xlink:type="simple">
          <person-group><name name-style="western"><surname>Maldonado</surname><given-names>CJ</given-names></name></person-group> (<year>1990</year>) <source>Systematic catalogue of the <tp:taxon-name><tp:taxon-name-part taxon-name-part-type="family">Reduviidae</tp:taxon-name-part></tp:taxon-name> of the World. Caribbean Journal of Science, Special publication No.</source> <publisher-name>1</publisher-name>, <publisher-loc>University of Puerto Rico, Mayagüez</publisher-loc>, <size units="page">694 pp</size>.</mixed-citation></ref><ref id="B17"><mixed-citation xmlns:xlink="http://www.w3.org/1999/xlink" xlink:type="simple">
          <person-group><name name-style="western"><surname>Gil-Santana</surname><given-names>HR</given-names></name><name name-style="western"><surname>Davranoglou</surname><given-names>L-R</given-names></name><name name-style="western"><surname>Neves</surname><given-names>JA</given-names></name></person-group> (<year>2013</year>) <article-title>A new synonym of <italic><tp:taxon-name><tp:taxon-name-part taxon-name-part-type="genus">Graptocleptes</tp:taxon-name-part> <tp:taxon-name-part taxon-name-part-type="species">bicolor</tp:taxon-name-part></tp:taxon-name></italic> (Burmeister), with taxonomical notes (<tp:taxon-name><tp:taxon-name-part taxon-name-part-type="order">Hemiptera</tp:taxon-name-part></tp:taxon-name>: <tp:taxon-name><tp:taxon-name-part taxon-name-part-type="suborder">Heteroptera</tp:taxon-name-part></tp:taxon-name>: <tp:taxon-name><tp:taxon-name-part taxon-name-part-type="family">Reduviidae</tp:taxon-name-part></tp:taxon-name>: <tp:taxon-name><tp:taxon-name-part taxon-name-part-type="tribe">Harpactorini</tp:taxon-name-part></tp:taxon-name>).</article-title> <source>Zootaxa</source> <volume>3700</volume>: <fpage>348</fpage>–<lpage>360</lpage>. doi: <ext-link xlink:type="simple" ext-link-type="doi" xlink:href="10.11646/zootaxa.3700.3.2">10.11646/zootaxa.3700.3.2</ext-link></mixed-citation></ref><ref id="B24"><mixed-citation xmlns:xlink="http://www.w3.org/1999/xlink" xlink:type="simple">
          <person-group><name name-style="western"><surname>Herrich-Schäffer</surname><given-names>GAW</given-names></name></person-group> (<year>1848</year>) <source>Die wanzenartigen Insekten.</source> <publisher-name>JL Lotzbeck</publisher-name>, <publisher-loc>Nurnberg</publisher-loc>, <size units="page">130 pp</size>.</mixed-citation></ref><ref id="B38"><mixed-citation xmlns:xlink="http://www.w3.org/1999/xlink" xlink:type="simple">
          <person-group><name name-style="western"><surname>Stål</surname><given-names>C</given-names></name></person-group> (<year>1866</year>) <article-title>Bidrag till Reduviidernas kännedom.</article-title> <source>Öfversigt af Kongliga Vetenskaps-Akademiens Förhandlingar</source> <volume>23</volume>: <fpage>235</fpage>–<lpage>302</lpage>.</mixed-citation></ref><ref id="B39"><mixed-citation xmlns:xlink="http://www.w3.org/1999/xlink" xlink:type="simple">
          <person-group><name name-style="western"><surname>Stål</surname><given-names>C</given-names></name></person-group> (<year>1872</year>) <article-title>Enumeratio Reduviinorum Americae. In: Enumeratio Hemipterorum.</article-title> <source>Kongliga Svenska Vetenskaps-Akademiens Handlingar</source> <volume>10</volume>: <fpage>66</fpage>–<lpage>128</lpage>.</mixed-citation></ref><ref id="B42"><mixed-citation xmlns:xlink="http://www.w3.org/1999/xlink" xlink:type="simple">
          <person-group><name name-style="western"><surname>Walker</surname><given-names>F</given-names></name></person-group> (<year>1873b</year>) <source>Catalogue of the specimens of <tp:taxon-name><tp:taxon-name-part taxon-name-part-type="order">Hemiptera</tp:taxon-name-part></tp:taxon-name><tp:taxon-name><tp:taxon-name-part taxon-name-part-type="suborder">Heteroptera</tp:taxon-name-part></tp:taxon-name> in the Collection of the British Museum (Part VIII).</source> <publisher-name>Printed for the Trustees of the British Museum</publisher-name>, <publisher-loc>London</publisher-loc>, <size units="page">220 pp</size>.</mixed-citation></ref><ref id="B37"><mixed-citation xmlns:xlink="http://www.w3.org/1999/xlink" xlink:type="simple">
          <person-group><name name-style="western"><surname>Stål</surname><given-names>C</given-names></name></person-group> (<year>1859</year>) <article-title>Till kännedomen om <tp:taxon-name><tp:taxon-name-part taxon-name-part-type="tribe">Reduvini</tp:taxon-name-part></tp:taxon-name>.</article-title> <source>Öfversigt af Kongliga Vetenskaps-Akademiens Förhandlingar</source> <volume>16</volume>: <fpage>363</fpage>–<lpage>386</lpage>.</mixed-citation></ref><ref id="B36"><mixed-citation xmlns:xlink="http://www.w3.org/1999/xlink" xlink:type="simple">
          <person-group><name name-style="western"><surname>Spinola</surname><given-names>M</given-names></name></person-group> (<year>1840</year>) <source>Essai sur les Insectes Hémiptères Rhyngotes ou Hétéroptères. Chez J.-B.</source> <publisher-name>Baillière</publisher-name>, <publisher-loc>Paris, France</publisher-loc>, <size units="page">383 pp</size>. doi: <ext-link xlink:type="simple" ext-link-type="doi" xlink:href="10.5962/bhl.title.48511">10.5962/bhl.title.48511</ext-link></mixed-citation></ref><ref id="B35"><mixed-citation xmlns:xlink="http://www.w3.org/1999/xlink" xlink:type="simple">
          <person-group><name name-style="western"><surname>Schuh</surname><given-names>RT</given-names></name><name name-style="western"><surname>Slater</surname><given-names>JA</given-names></name></person-group> (<year>1995</year>) <source>True Bugs of the World (<tp:taxon-name><tp:taxon-name-part taxon-name-part-type="order">Hemiptera</tp:taxon-name-part></tp:taxon-name>: <tp:taxon-name><tp:taxon-name-part taxon-name-part-type="suborder">Heteroptera</tp:taxon-name-part></tp:taxon-name>). Classification and natural history.</source> <publisher-name>Cornell University Press</publisher-name>, <publisher-loc>Ithaca</publisher-loc>, <size units="page">336 pp</size>.</mixed-citation></ref><ref id="B13"><mixed-citation xmlns:xlink="http://www.w3.org/1999/xlink" xlink:type="simple">
          <person-group><name name-style="western"><surname>Forero</surname><given-names>D</given-names></name><name name-style="western"><surname>Gil-Santana</surname><given-names>HR</given-names></name></person-group> (<year>2003</year>) <article-title>Revalidation of <italic><tp:taxon-name><tp:taxon-name-part taxon-name-part-type="genus">Heniartes</tp:taxon-name-part> <tp:taxon-name-part taxon-name-part-type="species">australis</tp:taxon-name-part></tp:taxon-name></italic> Wygodzinsky, 1947 (<tp:taxon-name><tp:taxon-name-part taxon-name-part-type="order">Hemiptera</tp:taxon-name-part></tp:taxon-name>-<tp:taxon-name><tp:taxon-name-part taxon-name-part-type="suborder">Heteroptera</tp:taxon-name-part></tp:taxon-name>: <tp:taxon-name><tp:taxon-name-part taxon-name-part-type="family">Reduviidae</tp:taxon-name-part></tp:taxon-name>: <tp:taxon-name><tp:taxon-name-part taxon-name-part-type="subfamily">Apiomerinae</tp:taxon-name-part></tp:taxon-name>).</article-title> <source>Entomología y Vectores</source> <volume>10</volume>: <fpage>281</fpage>–<lpage>286</lpage>.</mixed-citation></ref><ref id="B3"><mixed-citation xmlns:xlink="http://www.w3.org/1999/xlink" xlink:type="simple">
          <person-group><name name-style="western"><surname>Casale</surname><given-names>A</given-names></name></person-group> (<year>1981</year>) <article-title>Collezione emitterologica di Massimiliano Spinola.</article-title> <source>Cataloghi Museo Regionale di Scienze Naturali</source> <volume>2</volume>: <fpage>1</fpage>–<lpage>120</lpage>.</mixed-citation></ref><ref id="B4"><mixed-citation xmlns:xlink="http://www.w3.org/1999/xlink" xlink:type="simple">
          <person-group><name name-style="western"><surname>Casolari</surname><given-names>CR</given-names></name><name name-style="western"><surname>Moreno</surname><given-names>RC</given-names></name></person-group> (<year>1980</year>) <article-title>Collezione imenotterologica di Massimiliano Spinola.</article-title> <source>Cataloghi Museo Regionale di Scienze Naturali</source> <volume>1</volume>: <fpage>1</fpage>–<lpage>165</lpage>.</mixed-citation></ref><ref id="B2"><mixed-citation xmlns:xlink="http://www.w3.org/1999/xlink" xlink:type="simple">
          <person-group><name name-style="western"><surname>Burmeister</surname><given-names>H</given-names></name></person-group> (<year>1838</year>) <article-title>Some account of the genus <italic><tp:taxon-name><tp:taxon-name-part taxon-name-part-type="genus">Myocoris</tp:taxon-name-part></tp:taxon-name></italic>, of the family <tp:taxon-name><tp:taxon-name-part taxon-name-part-type="tribe">Reduvini</tp:taxon-name-part></tp:taxon-name>.</article-title> <source>Transactions of the Entomological Society of London</source> <volume>2</volume>: <fpage>102</fpage>–<lpage>107</lpage>. doi: <ext-link xlink:type="simple" ext-link-type="doi" xlink:href="10.1111/j.1365-2311.1836.tb00303.x">10.1111/j.1365-2311.1836.tb00303.x</ext-link></mixed-citation></ref><ref id="B33"><mixed-citation xmlns:xlink="http://www.w3.org/1999/xlink" xlink:type="simple">
          <person-group><name name-style="western"><surname>Papavero</surname><given-names>N</given-names></name></person-group> (<year>1971</year>) <source>Essays on the history of Neotropical Dipterology, with special reference to collectors (1750–1905). Vol. 1.</source> <publisher-name>Universidade de São Paulo</publisher-name>, <publisher-loc>São Paulo</publisher-loc>, <size units="page">216 pp</size>. doi: <ext-link xlink:type="simple" ext-link-type="doi" xlink:href="10.5962/bhl.title.101715">10.5962/bhl.title.101715</ext-link></mixed-citation></ref><ref id="B1"><mixed-citation xmlns:xlink="http://www.w3.org/1999/xlink" xlink:type="simple">
          <person-group><name name-style="western"><surname>Burmeister</surname><given-names>H</given-names></name></person-group> (<year>1835</year>) <source>Handbuch der Entomologie. Zweiter Band.</source> <publisher-name>Theodor Christian Friedrich Enslin</publisher-name>, <publisher-loc>Berlin</publisher-loc>, <size units="page">400 pp</size>.</mixed-citation></ref></ref-list></tp:taxon-treatment>
